# Supplementary material for: New Library-Based Methods for Nontargeted Compound Identification by GC-EI-MS
Source: J Am Soc Mass Spectrom. 2025 Jan 14;36(2):389–99. doi: 10.1021/jasms.4c00451 (PMC11844893; doi:10.1021/jasms.4c00451)
Supplement: Supplementary file 1 — js4c00451_si_001.xlsx [file js4c00451_si_001.xlsx]

## Sheet: Sheet1
Deborah F. McGlynn1, Lindsay D. Yee2, H. Martin Garraffo3, Lewis Y. Geer3, Tytus D. Mak3, Yuri A. Mirokhin3, Dmitrii V. Tchekhovskoi3, Coty N. Jen2, Allen H. Goldstein2, Anthony J. Kearsley1, Stephen E. Stein3* 1Applied and Computational Mathematics Division, National Institute of Standards and Technology, Gaithersburg, MD 20899, USA 2Department of Environmental Science, Policy, & Management, Uni…
Catalog Name	Generic Title	Class	Subclass	Description	URL
EPACOMPTOX_ZINC15pharmaceuticals	ZINC Pharma	Drug		Pharmaceuticals retrieved from ZINC15, curated and provided by Reza Aalizadeh, University of Athens	https://comptox.epa.gov/dashboard/chemical-lists/ZINC15PHARMA
LMSD_2021_10_07	Lipid Maps	Metabolite	Mammal	Lipid Maps	https://www.lipidmaps.org/
TMIC_T3db	ToxinTarget (T3DB)	Environmental	Pesticide	Toxin and Toxin Target Database (T3DB)	http://www.t3db.ca/
EPACOMPTOX_EPAofficialInertIngredients_Nov2019	EPA Pesticide Inert	Contaminants	Pesticide	Inert pesticide ingredients, Food and Nonfood use, as defined by EPA are those inert ingredients approved for use in pesticide products applied to food that have either tolerances or tolerance exemptions in the Code of Federal Regulations (CFR), 40 CFR part 180, or where no residues are found in food	https://comptox.epa.gov/dashboard/chemical-lists/PESTINERTS
EPACOMPTOX_Pesticides_InertFinder_Nov2020	EPA Pesticide Inert2	Contaminants	Pesticide	InertFinder is an online database for searching substances used as inert ingredients in pesticide products	https://comptox.epa.gov/dashboard/chemical-lists/INERTNONFOOD
EPACOMPTOX_TOX21SL_Feb2017	TOX32SL	Environmental	Pesticide	TOX21SL is a list of unique DSSTox substances comprising the original screening library for the Tox21 program, a multi-federal agency collaborative among US EPA, the NIH National Toxicology Program (NTP) and NCATS, and the FDA	https://comptox.epa.gov/dashboard/chemical-lists/TOX21SL
ChEMBL2021_named	ChEMBL	General	Biological	All compounds in CHEMBL with an assigned name	https://www.ebi.ac.uk/chembl/g/#browse/compounds
EPACOMPTOX_MassBank_Nov2019	MassBank	General		All compounds found in MassBank circa Nov 2019	https://comptox.epa.gov/dashboard/chemical-lists/MASSBANKREF
EPACOMPTOX_CPDATFY22	EPA Chemicals & Products	Environmental	Contaminants	list of chemicals reported in the EPA's Chemical and Products Database	https://comptox.epa.gov/dashboard/chemical-lists/CPDAT
bitterdb	BitterDB	Food		Repository of bitter tasting molecules	https://bitterdb.agri.huji.ac.il/dbbitter.php https://zinc15.docking.org/catalogs/bitterdb/ https://academic.oup.com/database/article/doi/10.1093/database/bax044/3867710
nutrichem	NutriChem	Food		a database generated by text mining of 21 million MEDLINE abstracts that links plant-based foods with their small molecule components	https://zinc15.docking.org/catalogs/nutrichem/ http://sbb.hku.hk/services/NutriChem-2.0/
biocycviapc	BioCyc	Metabolite	Human	BioCyc compounds via PubChem (acquired from ZINC15)	https://zinc15.docking.org/catalogs/biocycviapc/
keggdviapc	KEGG	Metabolite	Human	KEGG compounds via PubChem (acquired from ZINC15)	https://zinc15.docking.org/catalogs/keggdviapc/
hitnp	Herbal Ingredients	Food	Herbal	Herbal ingredients targets	https://zinc15.docking.org/catalogs/hitnp/
TSCA_wStructuresFinal	TSCA	Environmental	Commercial	Toxic Substances Control Act (old list)
bovine_TMIC	Bovine Metabolite Database	Metabolite	Mammal	Bovine Metabolome Database (TMIC/Univ. Alberta)	https://bovinedb.ca/
ECOTOX_EPAcomptox	ECOTOX	Environmental	Toxicity	The ECOTOX Knowledgebase is a comprehensive, dynamic, curated database that summarizes chemical environmental toxicity data on aquatic life, terrestrial plants, and wildlife	https://comptox.epa.gov/dashboard/chemical-lists/ECOTOX_v2
tcmnp	Taiwan Small Molecules	Food		Taiwanese database of small molecules in traditional Chinese Medicine	http://tcm.cmu.edu.tw/ https://zinc15.docking.org/catalogs/tcmnp/
EPACOMPTOX_EFSAOpenFoodTox_Jun2020	EU Food Safety	Food		The European Food Safety Authority has produced risk assessments for more than 4,000 substances in over 1,600 scientific opinions, statements and conclusions through the work of its scientists	https://comptox.epa.gov/dashboard/chemical-lists/EFSAOFT
EPACOMPTOX_HazardSubstancesDatabank_Nov2019	HSDB	Environmental	Toxicity	HSDB is a toxicology database that focuses on the toxicology of potentially hazardous chemicals	https://comptox.epa.gov/dashboard/chemical-lists/HSDB2019
TMIC_DrugBankFY22	DrugBank	Drug		DrugBank database (TMIC/Univ. Alberta)	https://go.drugbank.com/
EPACOMPTOX_SWGDRUG_NOv2019	SWGDRUG	Drug	Forensics	The Scientific Working Group for the Analysis of Seized Drugs (SWGDRUG) has compiled a mass spectral library from a variety of sources, containing drugs and drug-related compounds	https://comptox.epa.gov/dashboard/chemical-lists/SWGDRUG
refmet2021	Metab Workbench	Metabolite	Human	Metabolomics Workbench Reference Metabolite database	https://www.metabolomicsworkbench.org/databases/refmet/browse.php
EPACOMPTOX_PFASMASTER_Sep2020	PFAS List	Environmental	Contaminants	PFAS Master List of PFAS Substances	https://comptox.epa.gov/dashboard/chemical-lists/PFASMASTER
wikipedia2021_via_cheminfo_SMILES	Wikipedia	Wikipedia	Wikipedia	All compounds in Wikipedia (via cheminfo)	https://www.cheminfo.org/wikipedia/
EPACOMPTOX_KEMIMARKETFY22	KEMI	Environmental	Commercial	KEMI Market List contains chemicals expected to be on the market, with a focus on the EU market	https://comptox.epa.gov/dashboard/chemical-lists/KEMIMARKET
ChEBI_complete_FY22	ChEBI Complete	General		ChEmicals of Biological Interest (European Bioinformatics Institute)	https://ftp.ebi.ac.uk/pub/databases/chebi/SDF/
EPACOMPTOX_CECSCREENFY22	HMB4EU Screening	Environmental	Contaminants	HBM4EU CECscreen is a suspect screening list for Chemicals of Emerging Concern (CECs) plus metadata and predicted Phase 1 metabolites	https://comptox.epa.gov/dashboard/chemical-lists/CECSCREEN
TMIC_foodbFY22	FoodDB	Food		FooDB (TMIC/University of Alberta)	https://foodb.ca/downloads
PDB_CCDFY22	PDB	Metabolite	Mammal	Protein Databank Chemical Component Dictionary	https://www.wwpdb.org/data/ccd
TMIC_HMDBFY22	HMDB	Metabolite	Mammal	Human Metabolome Database (TMIC/Univ. of Albertta)	https://hmdb.ca/metabolites
EPACOMPTOX_OPPIN_Oct2019	EPA Pesticides	Environmental	Pesticide	CATEGORY|EPA|PESTICIDES: Office of Pesticide Programs Information Network	https://comptox.epa.gov/dashboard/chemical-lists/OPPIN
EPACOMPTOX_TOXVALFY22	EPA Toxicity	Environmental	Toxicity	The Toxicity Values database is delivered via the Hazard Tab in the CompTox Chemicals Dashboard. As of August 2018 the ToxVal Database contains the following data: 772,721 toxicity values from 29 sources of data, 21,507 sub-sources, 4585 journals cited and 69,833 literature citations.	https://comptox.epa.gov/dashboard/chemical-lists/TOXVAL_V5
AlanWoodFY22	Alan Wood	Environmental	Pesticide	Alan Wood pesticides list	https://pesticidecompendium.bcpc.org/index_new_frame.html
ChEMBL2021_drugs	ChEMBL Drug	Drug		Compounds labeled as drugs in CHEMBL	https://www.ebi.ac.uk/chembl/g/#browse/drugs
EPACOMPTOX_FoodContactChemicalsDB_Mar2021	Food Packaging	Food	Extractible & Leachable	This database was created by the Food Packaging Forum Foundation (FPF) and is an overview of intentionally used food contact chemicals (FCC)	https://comptox.epa.gov/dashboard/chemical-lists/FOODCONTACTSDB
EPACOMPTOX_AgilentWaterScreeningDB_Aug2020	Water Screening	Environmental	Contaminants	Chemical list derived from the Agilent Water Screening Personal Compound Database and Library (PCDL). Agilent’s curated accurate-mass water screening compound database contains over 1400 compounds including contaminants of emerging concern and compounds present in major water regulations	https://comptox.epa.gov/dashboard/chemical-lists/EISUSGCEIMS
EPACOMPTOX_FDAFOODSUBS_Oct2020	Food Additives	Food		The Substances Added to Food inventory replaces what was previously known as Everything Added to Foods in the United States (EAFUS)	https://comptox.epa.gov/dashboard/chemical-lists/FDAFOODSUBS
EPACOMPTOX_PARISIII_industrialSolvents_Jul2020	Pollutant Properties	Environmental	Contaminants	PARIS III database of the physical and chemical properties of solvents and their potential environmental impacts is contained within the EPA’s Solvent Substitution Software Tools, PARIS III	https://comptox.epa.gov/dashboard/chemical-lists/PARISIII
EPACOMPTOX_TSCAFY22	TSCA	Environmental	Commercial	Section 8 (b) of the Toxic Substances Control Act (TSCA) requires EPA to compile, keep current and publish a list of each chemical substance that is manufactured or processed, including imports, in the United States for uses under TSCA	https://comptox.epa.gov/dashboard/chemical-lists/TSCA_ACTIVE_NCTI_0320
TMIC_yeastDBFY22	Yeast Metabolites	Metabolite	Yeast	Yeast Metabolome Database (TMIC/Univ. of Alberta)	http://www.ymdb.ca/compounds
NPAtlasFY22	Natural Products	Metabolite	Plant	Natural Products Atlas database	https://www.npatlas.org/download
EPACOMPTOX_NORMAN_SOLUTIONSprojectModeling_Apr2019	Norman Modeling	Environmental		NORMAN: Chemicals used for Modelling in the SOLUTIONS Project	https://comptox.epa.gov/dashboard/chemical-lists/SOLUTIONSMLOS
EPACOMPTOX_BloodExposome_May2020	Blood Exposome	Metabolite	Human	Blood Exposome Database (Fiehn lab)	https://comptox.epa.gov/dashboard/chemical-lists/BLOODEXPOSOME
EPACOMPTOX_NORMANenvironmental_GC-Ei-MS_Jun2020	Norman EI	Environmental	Contaminants	NORMAN: Environmental Institute GC-EI-MS suspect list	https://comptox.epa.gov/dashboard/chemical-lists/EISUSGCEIMS
EPACOMPTOX_COSMOScosmetics_Oct2020	COSMOS Cosmetics	Food	Cosmetics	COSMOS was a unique collaboration addressing the safety assessment needs of the cosmetics industry, without the use of animals	https://comptox.epa.gov/dashboard/chemical-lists/COSMOSDB
Carotenoids	Carotenoids	Metabolite	Mammal	Carotenoids database	http://carotenoiddb.jp/
EPACOMPTOX_GHSEYESKIN2018	Skin Sensitivity	Metabolite	Mammal	Chemical substances associated with skin sensitization, skin irritation, and eye irritation	https://comptox.epa.gov/dashboard/chemical-lists/GHSEYESKIN
EPACOMPTOX_EPAENDOCRINE2019	Endocrine Distruptors	Environmental	Contaminants	EPA’s Endocrine Disruptor Screening Program (EDSP) evaluates chemicals for potential endocrine disruption and there are thousands of chemicals of interest to the program	https://comptox.epa.gov/dashboard/chemical-lists/EDSPUoC
EPACOMPTOX_IndoorDust2016	Dust	Environmental	Contaminants	MASSPECDB|NORMAN:Indoor Environment Substances from 2016 Collaborative Trial	https://comptox.epa.gov/dashboard/chemical-lists/INDOORCT16
EPACOMPTOX_NEURO2019	Neurotoxicants	Environmental	Contaminants	NEURO: Human Neurotoxicants	https://comptox.epa.gov/dashboard/chemical-lists/HUMANNEUROTOX
REACH2017	Reach EU	Environmental	Commercial	Chemicals in EU REACH (registration, evaluation, authorisation and restriction of chemicals)	http://www.norman-network.com/?q=node/236 https://ec.europa.eu/environment/chemicals/reach/reach_en.htm
EPACOMPTOX_WATERNORMAN2016	Norman Water	Environmental	Contaminants	WATER|NORMAN: Extended Drinking Water Suspect Screening List from KWR	https://comptox.epa.gov/dashboard/chemical-lists/KWRSJERPS2
EPACOMPTOX_PLASTICSNORMAN2019	Plastic Contaminants	Contaminants	Extractible & Leachable	Database of Chemicals possibly (List B) associated with Plastic Packaging (CPPdb)	https://comptox.epa.gov/dashboard/chemical-lists/CPPDBLISTB
SUSDATFY22	EU Suspected Contaminants	Environmental	Contaminants	EU suspected environmental contaminants database	http://www.norman-network.com/?q=node/236
Thermo_AdditivesList2022	Thermo Additives	Contaminants
phyproof_ReferenceSubstanceCatalogue2022-2023_vFeb_2022	Phyproof Catalog	Drug			https://phyproof.phytolab.com/en/service/x/download/
